# Supplementary material for: Systemic Metabolomic Remodeling in Pressure Overload-Induced Heart Failure Indicates Modulation of a Gut–Liver–Heart Axis by the Adiponectin Receptor Agonist ALY688
Source: Metabolites. 2026 Jan 1;16(1):38. doi: 10.3390/metabo16010038 (PMC12844475; doi:10.3390/metabo16010038)
Supplement: Supplementary file 1 [file metabolites-16-00038-s001.zip]

Archive with 1 entries (1 files):
- metabolites-4053734-supplementary.xlsx
