# Supplementary material for: Systemic Metabolomic Remodeling in Pressure Overload-Induced Heart Failure Indicates Modulation of a Gut–Liver–Heart Axis by the Adiponectin Receptor Agonist ALY688
Source: Metabolites. 2026 Jan 1;16(1):38. doi: 10.3390/metabo16010038 (PMC12844475; doi:10.3390/metabo16010038)
Supplement: Supplementary file 1 [file metabolites-16-00038-s001.zip › metabolites-4053734-supplementary.xlsx]

## Sheet: Sheet1
Tissue	Metabolite	Classification	Comparison	FoldChange	log2FC	Pvalue
serum	Cer.d18.1.14.0.	Ceramides	Veh-MTAB/Veh-Sham	0.723	-0.469	0.036
serum	Creatinine	Aminoacids Related	Veh-MTAB/Veh-Sham	0.812	-0.3	0.016
serum	DG.14.0_14.0.	Diacylglycerols	Veh-MTAB/Veh-Sham	1.327	0.409	0.012
serum	GDCA	Bile Acids	Veh-MTAB/Veh-Sham	0.455	-1.138	0.023
serum	HexCer.d18.1.16.0.	Glycosylceramides	Veh-MTAB/Veh-Sham	0.802	-0.319	0.032
serum	Hypoxanthine	Nucleobases Related	Veh-MTAB/Veh-Sham	0.06	-4.069	0.021
serum	Nitro.Tyr	Aminoacids Related	Veh-MTAB/Veh-Sham	3.538	1.823	0.025
serum	PAG	Aminoacids Related	Veh-MTAB/Veh-Sham	0.518	-0.948	0.032
serum	SM..OH..C14.1	Sphingolipids	Veh-MTAB/Veh-Sham	0.822	-0.283	0.036
serum	TG.14.0_38.4.	Triacylglycerols	Veh-MTAB/Veh-Sham	0.575	-0.799	0.032
serum	Trp	Aminoacids	Veh-MTAB/Veh-Sham	0.792	-0.336	0.032
serum	Xanthine	Nucleobases Related	Veh-MTAB/Veh-Sham	0.091	-3.457	0.016
serum	C5.1	Acylcarnitines	Low-MTAB/Veh-MTAB	1.49	0.575	0.017
serum	C5.OH..C3.DC.M.	Acylcarnitines	Low-MTAB/Veh-MTAB	0.814	-0.297	0.04
serum	X5.AVA	Aminoacids Related	Low-MTAB/Veh-MTAB	0.476	-1.072	0.012
serum	CE.17.0.	Cholesterol Esters	Low-MTAB/Veh-MTAB	1.211	0.276	0.037
serum	TMAO	Amine Oxides	Low-MTAB/Veh-MTAB	0.572	-0.805	0.001
serum	PC.aa.C36.4	Glycerophospholipids	Low-MTAB/Veh-MTAB	1.203	0.267	0.032
serum	PC.aa.C42.5	Glycerophospholipids	Low-MTAB/Veh-MTAB	1.206	0.27	0.04
serum	Cer.d18.1.14.0.	Ceramides	Low-MTAB/Veh-MTAB	1.338	0.421	0.023
serum	CE.18.0.	Cholesterol Esters	Low-MTAB/Veh-MTAB	1.211	0.277	0.023
serum	DG.18.2_20.0.	Diacylglycerols	Low-MTAB/Veh-MTAB	0.683	-0.551	0.017
serum	PC.ae.C40.3	Glycerophospholipids	Low-MTAB/Veh-MTAB	1.214	0.279	0.019
serum	PC.ae.C38.4	Glycerophospholipids	Low-MTAB/Veh-MTAB	1.22	0.286	0.003
serum	GDCA	Bile Acids	Low-MTAB/Veh-MTAB	1.8	0.848	0.006
serum	GLCA	Bile Acids	Low-MTAB/Veh-MTAB	1.5	0.585	0.037
serum	PC.aa.C36.6	Glycerophospholipids	Low-MTAB/Veh-MTAB	1.256	0.329	0.028
serum	FA.18.1.	Fatty Acids	Low-MTAB/Veh-MTAB	1.285	0.361	0.027
serum	SM..OH..C22.2	Sphingolipids	Low-MTAB/Veh-MTAB	1.286	0.363	0.006
serum	CE.22.5.	Cholesterol Esters	Low-MTAB/Veh-MTAB	1.288	0.365	0.027
serum	PC.ae.C40.1	Glycerophospholipids	Low-MTAB/Veh-MTAB	1.293	0.37	0.005
serum	PC.ae.C42.0	Glycerophospholipids	Low-MTAB/Veh-MTAB	1.299	0.377	0.006
serum	PC.ae.C42.1	Glycerophospholipids	Low-MTAB/Veh-MTAB	1.299	0.378	0.001
serum	CE.16.1.	Cholesterol Esters	Low-MTAB/Veh-MTAB	1.302	0.381	0.028
serum	PC.aa.C38.4	Glycerophospholipids	Low-MTAB/Veh-MTAB	1.308	0.387	0.004
serum	DG.18.1_20.2.	Diacylglycerols	Low-MTAB/Veh-MTAB	1.313	0.393	0.043
serum	HexCer.d18.1.16.0.	Glycosylceramides	Low-MTAB/Veh-MTAB	1.32	0.4	0.003
serum	PC.ae.C42.3	Glycerophospholipids	Low-MTAB/Veh-MTAB	1.322	0.402	0.012
serum	PC.ae.C42.2	Glycerophospholipids	Low-MTAB/Veh-MTAB	1.334	0.416	0.017
serum	PC.aa.C38.5	Glycerophospholipids	Low-MTAB/Veh-MTAB	1.348	0.431	0.003
serum	PC.ae.C38.0	Glycerophospholipids	Low-MTAB/Veh-MTAB	1.372	0.457	0.003
serum	PC.aa.C40.5	Glycerophospholipids	Low-MTAB/Veh-MTAB	1.373	0.457	0.008
serum	HexCer.d18.1.18.1.	Glycosylceramides	Low-MTAB/Veh-MTAB	1.381	0.466	0.012
serum	PC.aa.C38.3	Glycerophospholipids	Low-MTAB/Veh-MTAB	1.39	0.475	0.005
serum	HexCer.d18.1.23.0.	Glycosylceramides	Low-MTAB/Veh-MTAB	1.416	0.502	0.006
serum	FA.20.3.	Fatty Acids	Low-MTAB/Veh-MTAB	1.427	0.513	0.023
serum	lysoPC.a.C20.3	Glycerophospholipids	Low-MTAB/Veh-MTAB	1.433	0.519	0.012
serum	HexCer.d18.1.18.0.	Glycosylceramides	Low-MTAB/Veh-MTAB	1.448	0.534	0.003
serum	HexCer.d18.1.24.1.	Glycosylceramides	Low-MTAB/Veh-MTAB	1.452	0.538	0.001
serum	SM..OH..C14.1	Sphingolipids	Low-MTAB/Veh-MTAB	1.204	0.268	0.019
serum	CE.20.3.	Cholesterol Esters	Low-MTAB/Veh-MTAB	1.468	0.554	0.008
serum	HexCer.d18.1.20.0.	Glycosylceramides	Low-MTAB/Veh-MTAB	1.541	0.624	0.001
serum	PC.aa.C38.1	Glycerophospholipids	Low-MTAB/Veh-MTAB	1.607	0.684	0.005
heart	Orn	Aminoacids Related	Veh-MTAB/Veh-Sham	0.77	-0.377	0.021
heart	ProBetaine	Aminoacids Related	Veh-MTAB/Veh-Sham	0.666	-0.585	0.032
heart	CE.22.5.	Cholesterol Esters	Veh-MTAB/Veh-Sham	0.531	-0.914	0.032
heart	DG.O.16.0_18.1.	Diacylglycerols	Veh-MTAB/Veh-Sham	0.709	-0.495	0.036
heart	FA.18.0.	Fatty Acids	Veh-MTAB/Veh-Sham	0.758	-0.4	0.032
heart	HexCer.d18.1.18.1.	Glycosylceramides	Veh-MTAB/Veh-Sham	1.576	0.656	0.011
heart	HexCer.d18.1.24.0.	Glycosylceramides	Veh-MTAB/Veh-Sham	0.766	-0.385	0.027
heart	Ind.SO4	Indoles Derivatives	Veh-MTAB/Veh-Sham	0.621	-0.686	0.016
heart	TG.14.0_36.2.	Triacylglycerols	Veh-MTAB/Veh-Sham	0.54	-0.888	0.016
heart	TG.14.0_38.4.	Triacylglycerols	Veh-MTAB/Veh-Sham	0.542	-0.883	0.015
heart	TG.16.0_28.1.	Triacylglycerols	Veh-MTAB/Veh-Sham	0.717	-0.481	0.036
heart	TG.16.0_32.2.	Triacylglycerols	Veh-MTAB/Veh-Sham	0.532	-0.912	0.016
heart	TG.16.0_34.0.	Triacylglycerols	Veh-MTAB/Veh-Sham	0.581	-0.783	0.008
heart	TG.16.0_34.4.	Triacylglycerols	Veh-MTAB/Veh-Sham	0.5	-1	0.016
heart	TG.16.0_35.2.	Triacylglycerols	Veh-MTAB/Veh-Sham	0.535	-0.902	0.047
heart	TG.16.0_38.3.	Triacylglycerols	Veh-MTAB/Veh-Sham	0.545	-0.876	0.047
heart	TG.16.1_34.3.	Triacylglycerols	Veh-MTAB/Veh-Sham	0.414	-1.273	0.016
heart	TG.16.1_36.1.	Triacylglycerols	Veh-MTAB/Veh-Sham	0.631	-0.663	0.047
heart	TG.16.1_36.3.	Triacylglycerols	Veh-MTAB/Veh-Sham	0.512	-0.965	0.032
heart	TG.17.0_34.1.	Triacylglycerols	Veh-MTAB/Veh-Sham	0.6	-0.737	0.027
heart	TG.17.1_38.6.	Triacylglycerols	Veh-MTAB/Veh-Sham	0.588	-0.766	0.024
heart	TG.17.2_36.3.	Triacylglycerols	Veh-MTAB/Veh-Sham	2.867	1.519	0.012
heart	TG.18.0_32.1.	Triacylglycerols	Veh-MTAB/Veh-Sham	0.455	-1.136	0.016
heart	TG.18.1_30.1.	Triacylglycerols	Veh-MTAB/Veh-Sham	0.482	-1.054	0.012
heart	TG.18.1_30.2.	Triacylglycerols	Veh-MTAB/Veh-Sham	0.491	-1.025	0.032
heart	TG.18.1_38.5.	Triacylglycerols	Veh-MTAB/Veh-Sham	0.437	-1.193	0.032
heart	TG.18.1_38.7.	Triacylglycerols	Veh-MTAB/Veh-Sham	2	1	0.021
heart	TG.18.2_32.1.	Triacylglycerols	Veh-MTAB/Veh-Sham	0.49	-1.028	0.016
heart	TG.18.3_30.0.	Triacylglycerols	Veh-MTAB/Veh-Sham	0.568	-0.816	0.011
heart	TG.18.3_34.2.	Triacylglycerols	Veh-MTAB/Veh-Sham	0.438	-1.192	0.036
heart	TG.18.3_36.1.	Triacylglycerols	Veh-MTAB/Veh-Sham	0.516	-0.955	0.046
heart	TG.18.3_36.3.	Triacylglycerols	Veh-MTAB/Veh-Sham	0.502	-0.994	0.021
heart	TG.20.3_34.2.	Triacylglycerols	Veh-MTAB/Veh-Sham	0.451	-1.15	0.012
heart	TG.20.4_32.1.	Triacylglycerols	Veh-MTAB/Veh-Sham	0.382	-1.389	0.046
heart	TG.20.4_36.3.	Triacylglycerols	Veh-MTAB/Veh-Sham	0.394	-1.345	0.021
heart	TG.22.2_32.4.	Triacylglycerols	Veh-MTAB/Veh-Sham	0.417	-1.263	0.025
heart	TG.22.4_32.0.	Triacylglycerols	Veh-MTAB/Veh-Sham	0.378	-1.403	0.021
heart	TG.22.5_34.3.	Triacylglycerols	Veh-MTAB/Veh-Sham	0.451	-1.15	0.036
heart	X3.Met.His	Aminoacids Related	Low-MTAB/Veh-MTAB	1.324	0.405	0.001
heart	HArg	Aminoacids Related	Low-MTAB/Veh-MTAB	1.425	0.511	0.019
heart	Kynurenine	Aminoacids Related	Low-MTAB/Veh-MTAB	0.818	-0.29	0.006
heart	Spermine	Biogenic Amines	Low-MTAB/Veh-MTAB	1.366	0.449	0.013
heart	CE.22.6.	Cholesterol Esters	Low-MTAB/Veh-MTAB	0.409	-1.292	0.008
heart	DG.14.0_20.0.	Diacylglycerols	Low-MTAB/Veh-MTAB	0.792	-0.336	0.027
heart	Cer.d18.0.24.1.	Dihydroceramides	Low-MTAB/Veh-MTAB	1.521	0.605	0.006
heart	PC.aa.C40.2	Glycerophospholipids	Low-MTAB/Veh-MTAB	1.214	0.28	0.006
heart	AbsAcid	Hormones	Low-MTAB/Veh-MTAB	0.608	-0.718	0.043
heart	Cortisone	Hormones	Low-MTAB/Veh-MTAB	0.637	-0.65	0.05
heart	SM.C26.0	Sphingolipids	Low-MTAB/Veh-MTAB	0.545	-0.876	0.003
heart	TG.16.0_36.4.	Triacylglycerols	Low-MTAB/Veh-MTAB	0.534	-0.906	0.04
heart	TG.16.0_40.7.	Triacylglycerols	Low-MTAB/Veh-MTAB	0.595	-0.749	0.032
heart	TG.16.1_38.4.	Triacylglycerols	Low-MTAB/Veh-MTAB	3.66	1.872	0.017
heart	TG.18.1_38.7.	Triacylglycerols	Low-MTAB/Veh-MTAB	0.654	-0.614	0.02
heart	TG.20.0_34.1.	Triacylglycerols	Low-MTAB/Veh-MTAB	0.267	-1.906	0.013
heart	TG.22.2_32.4.	Triacylglycerols	Low-MTAB/Veh-MTAB	3.3	1.722	0.002
ewat	C16	Acylcarnitines	Veh-MTAB/Veh-Sham	1.282	0.358	0.016
ewat	X1.Met.His	Aminoacids Related	Veh-MTAB/Veh-Sham	1.48	0.565	0.046
ewat	X3.Met.His	Aminoacids Related	Veh-MTAB/Veh-Sham	1.495	0.58	0.016
ewat	Cystine	Aminoacids Related	Veh-MTAB/Veh-Sham	1.599	0.677	0.016
ewat	SDMA	Aminoacids Related	Veh-MTAB/Veh-Sham	0.419	-1.256	0.031
ewat	t4.OH.Pro	Aminoacids Related	Veh-MTAB/Veh-Sham	1.6	0.678	0.032
ewat	CA	Bile Acids	Veh-MTAB/Veh-Sham	2.028	1.02	0.032
ewat	CE.16.0.	Cholesterol Esters	Veh-MTAB/Veh-Sham	1.349	0.432	0.016
ewat	CE.16.1.	Cholesterol Esters	Veh-MTAB/Veh-Sham	0.567	-0.819	0.028
ewat	lysoPC.a.C17.0	Glycerophospholipids	Veh-MTAB/Veh-Sham	1.404	0.489	0.032
ewat	lysoPC.a.C18.1	Glycerophospholipids	Veh-MTAB/Veh-Sham	1.495	0.58	0.032
ewat	PC.aa.C32.0	Glycerophospholipids	Veh-MTAB/Veh-Sham	1.519	0.603	0.032
ewat	PC.aa.C40.2	Glycerophospholipids	Veh-MTAB/Veh-Sham	1.415	0.501	0.032
ewat	PC.aa.C40.4	Glycerophospholipids	Veh-MTAB/Veh-Sham	1.399	0.485	0.032
ewat	PC.ae.C40.1	Glycerophospholipids	Veh-MTAB/Veh-Sham	1.395	0.48	0.015
ewat	PC.ae.C42.1	Glycerophospholipids	Veh-MTAB/Veh-Sham	1.22	0.287	0.047
ewat	Hex2Cer.d18.1.20.0.	Glycosylceramides	Veh-MTAB/Veh-Sham	1.537	0.62	0.016
ewat	HexCer.d16.1.22.0.	Glycosylceramides	Veh-MTAB/Veh-Sham	0.367	-1.445	0.012
ewat	TG.16.0_37.3.	Triacylglycerols	Veh-MTAB/Veh-Sham	0.775	-0.367	0.046
ewat	TG.16.0_38.3.	Triacylglycerols	Veh-MTAB/Veh-Sham	0.743	-0.429	0.032
ewat	TG.17.0_36.3.	Triacylglycerols	Veh-MTAB/Veh-Sham	0.697	-0.52	0.008
ewat	TG.17.1_34.2.	Triacylglycerols	Veh-MTAB/Veh-Sham	0.74	-0.434	0.028
ewat	TG.18.1_32.3.	Triacylglycerols	Veh-MTAB/Veh-Sham	0.739	-0.437	0.032
ewat	TG.18.3_34.1.	Triacylglycerols	Veh-MTAB/Veh-Sham	0.785	-0.349	0.032
ewat	TG.18.3_36.1.	Triacylglycerols	Veh-MTAB/Veh-Sham	0.789	-0.342	0.019
ewat	TG.20.4_32.0.	Triacylglycerols	Veh-MTAB/Veh-Sham	0.736	-0.443	0.047
ewat	TG.20.5_34.2.	Triacylglycerols	Veh-MTAB/Veh-Sham	0.618	-0.693	0.047
ewat	TG.22.6_34.2.	Triacylglycerols	Veh-MTAB/Veh-Sham	0.635	-0.655	0.011
ewat	X5.AVA	Aminoacids Related	Low-MTAB/Veh-MTAB	0.604	-0.727	0.043
ewat	CE.15.1.	Cholesterol Esters	Low-MTAB/Veh-MTAB	1.434	0.52	0.003
ewat	CE.16.0.	Cholesterol Esters	Low-MTAB/Veh-MTAB	0.789	-0.341	0.005
ewat	DG.18.2_18.4.	Diacylglycerols	Low-MTAB/Veh-MTAB	0.753	-0.409	0.042
ewat	DG.O.14.0_18.2.	Diacylglycerols	Low-MTAB/Veh-MTAB	0.745	-0.425	0.04
ewat	lysoPC.a.C18.2	Glycerophospholipids	Low-MTAB/Veh-MTAB	0.758	-0.399	0.043
ewat	HexCer.d16.1.22.0.	Glycosylceramides	Low-MTAB/Veh-MTAB	2.556	1.354	0.003
ewat	TG.14.0_39.3.	Triacylglycerols	Low-MTAB/Veh-MTAB	17.917	4.163	0.004
ewat	TG.20.0_32.4.	Triacylglycerols	Low-MTAB/Veh-MTAB	0.582	-0.782	0.05
ewat	TG.20.4_36.5.	Triacylglycerols	Low-MTAB/Veh-MTAB	0.555	-0.85	0.009
ewat	TG.22.4_34.2.	Triacylglycerols	Low-MTAB/Veh-MTAB	1.844	0.883	0.023
liver	CE.22.1.	Cholesterol Esters	Veh-MTAB/Veh-Sham	0.583	-0.778	0.008
liver	DG.14.0_20.0.	Diacylglycerols	Veh-MTAB/Veh-Sham	0.546	-0.873	0.047
liver	DG.O.16.0_18.1.	Diacylglycerols	Veh-MTAB/Veh-Sham	1.297	0.376	0.044
liver	Cer.d18.0.26.1.OH..	Dihydroceramides	Veh-MTAB/Veh-Sham	0.426	-1.233	0.036
liver	HexCer.d18.2.20.0.	Glycosylceramides	Veh-MTAB/Veh-Sham	0.49	-1.03	0.045
liver	SM..OH..C24.1	Sphingolipids	Veh-MTAB/Veh-Sham	1.371	0.455	0.047
liver	TG.16.0_32.2.	Triacylglycerols	Veh-MTAB/Veh-Sham	0.638	-0.648	0.032
liver	TG.16.0_34.3.	Triacylglycerols	Veh-MTAB/Veh-Sham	0.651	-0.618	0.032
liver	TG.16.0_38.5.	Triacylglycerols	Veh-MTAB/Veh-Sham	0.558	-0.841	0.032
liver	TG.16.1_28.0.	Triacylglycerols	Veh-MTAB/Veh-Sham	0.602	-0.733	0.032
liver	TG.16.1_32.2.	Triacylglycerols	Veh-MTAB/Veh-Sham	0.619	-0.691	0.021
liver	TG.16.1_36.2.	Triacylglycerols	Veh-MTAB/Veh-Sham	0.487	-1.039	0.016
liver	TG.17.0_34.2.	Triacylglycerols	Veh-MTAB/Veh-Sham	0.576	-0.796	0.036
liver	TG.17.2_36.4.	Triacylglycerols	Veh-MTAB/Veh-Sham	0.414	-1.273	0.046
liver	TG.18.0_34.2.	Triacylglycerols	Veh-MTAB/Veh-Sham	0.489	-1.032	0.016
liver	TG.18.1_26.0.	Triacylglycerols	Veh-MTAB/Veh-Sham	0.691	-0.533	0.021
liver	TG.18.1_32.1.	Triacylglycerols	Veh-MTAB/Veh-Sham	0.563	-0.828	0.032
liver	TG.18.1_32.2.	Triacylglycerols	Veh-MTAB/Veh-Sham	0.601	-0.734	0.032
liver	TG.18.1_34.1.	Triacylglycerols	Veh-MTAB/Veh-Sham	0.495	-1.015	0.008
liver	TG.18.1_36.4.	Triacylglycerols	Veh-MTAB/Veh-Sham	0.543	-0.881	0.028
liver	TG.18.1_36.5.	Triacylglycerols	Veh-MTAB/Veh-Sham	0.617	-0.697	0.012
liver	TG.18.2_32.1.	Triacylglycerols	Veh-MTAB/Veh-Sham	0.586	-0.771	0.008
liver	TG.18.2_34.1.	Triacylglycerols	Veh-MTAB/Veh-Sham	0.594	-0.751	0.032
liver	TG.18.2_36.1.	Triacylglycerols	Veh-MTAB/Veh-Sham	0.541	-0.886	0.016
liver	TG.18.2_36.2.	Triacylglycerols	Veh-MTAB/Veh-Sham	0.553	-0.854	0.016
liver	TG.18.3_36.1.	Triacylglycerols	Veh-MTAB/Veh-Sham	0.296	-1.755	0.011
liver	TG.20.2_34.1.	Triacylglycerols	Veh-MTAB/Veh-Sham	0.576	-0.797	0.036
liver	TG.20.4_34.1.	Triacylglycerols	Veh-MTAB/Veh-Sham	0.562	-0.832	0.016
liver	TG.22.2_32.4.	Triacylglycerols	Veh-MTAB/Veh-Sham	1.72	0.782	0.023
liver	C6..C4.1.DC.	Acylcarnitines	Low-MTAB/Veh-MTAB	1.204	0.268	0.02
liver	C7.DC	Acylcarnitines	Low-MTAB/Veh-MTAB	0.733	-0.448	0.04
liver	X5.AVA	Aminoacids Related	Low-MTAB/Veh-MTAB	0.484	-1.047	0.005
liver	Creatinine	Aminoacids Related	Low-MTAB/Veh-MTAB	0.819	-0.288	0.028
liver	GCDCA	Bile Acids	Low-MTAB/Veh-MTAB	1.8	0.848	0.019
liver	Lac	Carboxylic Acids	Low-MTAB/Veh-MTAB	1.211	0.276	0.04
liver	Cer.d16.1.22.0.	Ceramides	Low-MTAB/Veh-MTAB	1.411	0.497	0.028
liver	Cer.d18.1.18.0.OH..	Ceramides	Low-MTAB/Veh-MTAB	0.683	-0.55	0.04
liver	Cer.d18.1.20.0.	Ceramides	Low-MTAB/Veh-MTAB	1.606	0.683	0.027
liver	DG.16.0_16.1.	Diacylglycerols	Low-MTAB/Veh-MTAB	1.904	0.929	0.008
liver	DG.16.0_20.3.	Diacylglycerols	Low-MTAB/Veh-MTAB	1.422	0.507	0.019
liver	DG.16.1_18.0.	Diacylglycerols	Low-MTAB/Veh-MTAB	0.582	-0.78	0.045
liver	DG.18.1_20.1.	Diacylglycerols	Low-MTAB/Veh-MTAB	1.301	0.38	0.032
liver	PC.aa.C38.3	Glycerophospholipids	Low-MTAB/Veh-MTAB	1.362	0.446	0.013
liver	Hex2Cer.d18.1.22.0.	Glycosylceramides	Low-MTAB/Veh-MTAB	1.785	0.836	0.04
liver	HexCer.d18.1.22.0.	Glycosylceramides	Low-MTAB/Veh-MTAB	1.758	0.814	0.005
liver	HexCer.d18.1.24.0.	Glycosylceramides	Low-MTAB/Veh-MTAB	1.466	0.552	0.04
liver	HexCer.d18.2.20.0.	Glycosylceramides	Low-MTAB/Veh-MTAB	2.042	1.03	0.021
liver	TG.14.0_39.3.	Triacylglycerols	Low-MTAB/Veh-MTAB	0.275	-1.864	0.026
liver	TG.18.1_38.5.	Triacylglycerols	Low-MTAB/Veh-MTAB	0.656	-0.609	0.04
liver	TG.18.1_38.6.	Triacylglycerols	Low-MTAB/Veh-MTAB	0.607	-0.72	0.008
liver	TG.18.3_36.2.	Triacylglycerols	Low-MTAB/Veh-MTAB	0.562	-0.83	0.012
liver	TG.20.3_34.0.	Triacylglycerols	Low-MTAB/Veh-MTAB	0.489	-1.034	0.027
liver	TG.22.6_34.3.	Triacylglycerols	Low-MTAB/Veh-MTAB	3.15	1.655	0.003
muscle	C16.OH	Acylcarnitines	Veh-MTAB/Veh-Sham	0.569	-0.814	0.036
muscle	PAG	Aminoacids Related	Veh-MTAB/Veh-Sham	0.403	-1.312	0.047
muscle	Cer.d18.2.18.1.	Ceramides	Veh-MTAB/Veh-Sham	1.343	0.425	0.028
muscle	CE.15.0.	Cholesterol Esters	Veh-MTAB/Veh-Sham	0.677	-0.563	0.016
muscle	CE.18.3.	Cholesterol Esters	Veh-MTAB/Veh-Sham	4.261	2.091	0.016
muscle	TG.16.1_38.4.	Triacylglycerols	Veh-MTAB/Veh-Sham	0.422	-1.246	0.047
muscle	TG.17.0_36.4.	Triacylglycerols	Veh-MTAB/Veh-Sham	2.865	1.518	0.016
muscle	GCA	Bile Acids	Low-MTAB/Veh-MTAB	0.656	-0.608	0.038
muscle	Cer.d16.1.24.0.	Ceramides	Low-MTAB/Veh-MTAB	1.556	0.637	0.01
muscle	Cer.d18.1.18.1.	Ceramides	Low-MTAB/Veh-MTAB	0.817	-0.292	0.031
muscle	Cer.d18.2.18.1.	Ceramides	Low-MTAB/Veh-MTAB	0.735	-0.443	0.02
muscle	CE.18.3.	Cholesterol Esters	Low-MTAB/Veh-MTAB	0.586	-0.772	0.049
muscle	DG.14.0_18.1.	Diacylglycerols	Low-MTAB/Veh-MTAB	0.723	-0.467	0.019
muscle	DG.18.0_20.4.	Diacylglycerols	Low-MTAB/Veh-MTAB	0.52	-0.943	0.017
muscle	DG.18.1_18.3.	Diacylglycerols	Low-MTAB/Veh-MTAB	0.674	-0.569	0.023
muscle	DG.18.1_20.1.	Diacylglycerols	Low-MTAB/Veh-MTAB	0.659	-0.603	0.036
muscle	DG.18.2_20.4.	Diacylglycerols	Low-MTAB/Veh-MTAB	0.701	-0.512	0.017
muscle	PC.aa.C32.0	Glycerophospholipids	Low-MTAB/Veh-MTAB	0.755	-0.406	0.049
muscle	PC.aa.C36.1	Glycerophospholipids	Low-MTAB/Veh-MTAB	0.66	-0.6	0.032
muscle	PC.aa.C38.4	Glycerophospholipids	Low-MTAB/Veh-MTAB	0.719	-0.475	0.037
muscle	PC.aa.C40.2	Glycerophospholipids	Low-MTAB/Veh-MTAB	0.767	-0.383	0.049
muscle	PC.aa.C40.4	Glycerophospholipids	Low-MTAB/Veh-MTAB	0.787	-0.346	0.04
muscle	PC.aa.C42.0	Glycerophospholipids	Low-MTAB/Veh-MTAB	0.793	-0.335	0.043
muscle	PC.ae.C34.0	Glycerophospholipids	Low-MTAB/Veh-MTAB	0.726	-0.461	0.037
muscle	PC.ae.C34.2	Glycerophospholipids	Low-MTAB/Veh-MTAB	0.719	-0.477	0.04
muscle	PC.ae.C36.1	Glycerophospholipids	Low-MTAB/Veh-MTAB	0.708	-0.498	0.028
muscle	PC.ae.C36.2	Glycerophospholipids	Low-MTAB/Veh-MTAB	0.693	-0.528	0.028
muscle	PC.ae.C36.3	Glycerophospholipids	Low-MTAB/Veh-MTAB	0.689	-0.537	0.028
muscle	PC.ae.C36.4	Glycerophospholipids	Low-MTAB/Veh-MTAB	0.751	-0.414	0.032
muscle	PC.ae.C36.5	Glycerophospholipids	Low-MTAB/Veh-MTAB	0.749	-0.417	0.037
muscle	PC.ae.C38.2	Glycerophospholipids	Low-MTAB/Veh-MTAB	0.659	-0.601	0.043
muscle	PC.ae.C40.3	Glycerophospholipids	Low-MTAB/Veh-MTAB	0.754	-0.407	0.04
muscle	Hex2Cer.d18.1.24.1.	Glycosylceramides	Low-MTAB/Veh-MTAB	0.668	-0.581	0.014
muscle	HexCer.d18.1.18.0.	Glycosylceramides	Low-MTAB/Veh-MTAB	0.747	-0.42	0.049
muscle	HexCer.d18.1.20.0.	Glycosylceramides	Low-MTAB/Veh-MTAB	0.673	-0.572	0.04
muscle	HexCer.d18.2.18.0.	Glycosylceramides	Low-MTAB/Veh-MTAB	0.644	-0.636	0.016
muscle	SM.C16.0	Sphingolipids	Low-MTAB/Veh-MTAB	0.732	-0.451	0.019
muscle	SM.C16.1	Sphingolipids	Low-MTAB/Veh-MTAB	0.779	-0.36	0.032
muscle	SM.C18.0	Sphingolipids	Low-MTAB/Veh-MTAB	0.711	-0.492	0.04
muscle	SM.C24.1	Sphingolipids	Low-MTAB/Veh-MTAB	0.669	-0.579	0.019
muscle	TG.14.0_32.2.	Triacylglycerols	Low-MTAB/Veh-MTAB	0.596	-0.746	0.049
muscle	TG.14.0_36.2.	Triacylglycerols	Low-MTAB/Veh-MTAB	0.458	-1.128	0.031
muscle	TG.16.0_36.2.	Triacylglycerols	Low-MTAB/Veh-MTAB	0.519	-0.945	0.04
muscle	TG.16.1_34.1.	Triacylglycerols	Low-MTAB/Veh-MTAB	0.653	-0.614	0.043
muscle	TG.16.1_36.5.	Triacylglycerols	Low-MTAB/Veh-MTAB	0.529	-0.92	0.007
muscle	TG.17.0_34.2.	Triacylglycerols	Low-MTAB/Veh-MTAB	0.669	-0.579	0.014
muscle	TG.17.1_34.2.	Triacylglycerols	Low-MTAB/Veh-MTAB	0.583	-0.778	0.022
muscle	TG.18.1_33.2.	Triacylglycerols	Low-MTAB/Veh-MTAB	0.571	-0.807	0.049
muscle	TG.18.1_34.4.	Triacylglycerols	Low-MTAB/Veh-MTAB	0.718	-0.478	0.042
muscle	TG.18.2_32.0.	Triacylglycerols	Low-MTAB/Veh-MTAB	0.561	-0.833	0.05
muscle	TG.18.2_35.1.	Triacylglycerols	Low-MTAB/Veh-MTAB	0.543	-0.881	0.037
muscle	TG.18.2_36.1.	Triacylglycerols	Low-MTAB/Veh-MTAB	0.455	-1.135	0.04
muscle	TG.18.3_34.1.	Triacylglycerols	Low-MTAB/Veh-MTAB	0.573	-0.804	0.014
muscle	TG.18.3_36.2.	Triacylglycerols	Low-MTAB/Veh-MTAB	0.395	-1.339	0.012
muscle	TG.20.2_34.1.	Triacylglycerols	Low-MTAB/Veh-MTAB	0.48	-1.058	0.02
muscle	TG.20.3_34.1.	Triacylglycerols	Low-MTAB/Veh-MTAB	0.466	-1.102	0.006
muscle	TG.20.3_36.4.	Triacylglycerols	Low-MTAB/Veh-MTAB	0.304	-1.718	0.049
